# Supplementary material for: Dynamic Evolution, Regional Differences, and Spatial Spillover Effects of Urban Ecological Welfare Performance in China from the Perspective of Ecological Value
Source: Int J Environ Res Public Health. 2022 Dec 5;19(23):16271. doi: 10.3390/ijerph192316271 (PMC9741475; doi:10.3390/ijerph192316271)
Supplement: Supplementary file 1 [file ijerph-19-16271-s001.zip]

Archive with 1 entries (1 files):
- ijerph-2042639-supplementary.pdf
